# Supplementary material for: Lignin p-Hydroxybenzoylation Is Negatively Correlated With Syringyl Units in Poplar
Source: Front Plant Sci. 2022 Jul 22;13:938083. doi: 10.3389/fpls.2022.938083 (PMC9355280; doi:10.3389/fpls.2022.938083)
Supplement: Supplementary file 1 [file Table_1.XLSX]

## Sheet: Data
Supplementary Table S1.
Mottiar, Y. Mansfield, S.D. (2022). Lignin p-hydroxybenzoylation is negatively correlated with syringyl units in poplar.
poplar genotype	pHB (mg/g wood)	pHB (lignin normalised, mg/g lignin)	pHB (% of total lignin)	total lignin (%)	syringyl lignin (%)	cellulose (%)	xylan (%)	stem volume (cm3)	wood density (kg/m3)	lignin units with pHB groups (%)
ALAA-20-1	2.18074	11.0477	1.10477	19.7325	72.92	43.125	17.4483	10278	396.34	0.805602
ALAA-20-2	2.09473	10.5499	1.05499	19.8107	72.88	41.736	16.6868	16844.1	417.47	0.768874
ALAA-20-3	1.58232	7.8186	0.78186	20.2082	79.23	41.5062	17.1602	10238.6	375.39	0.619468
ALAA-20-4	0.927316	4.56592	0.456592	20.3683	76.17	41.4341	16.2123	6266.8	356.47	0.347786
ALAA-20-5	3.14285	15.0957	1.50957	20.8006	76.17	40.7328	16.3066	10775.8	400.32	1.14984
BELA-18-1	1.10765	5.36316	0.536316	20.6967	71.45	42.971	17.8897	7741.6	485.07	0.383198
BELA-18-2	2.31248	11.2959	1.12959	20.4499	74.57	42.8212	15.8572	12628.7	440.47	0.842336
BELA-18-3	1.56971	7.95139	0.795139	19.745	72.44	39.7543	15.7952	11293.2	413.43	0.575998
BELA-18-4	0.854815	5.49675	0.549675	15.4637	72.76	48.5219	15.3694	4687.6	528.23	0.399943
BELC-18-1	1.16715	5.94854	0.594854	19.6687	71.92	37.1337	18.0048	5993.3	423.92	0.427819
BELC-18-3	1.66747	7.63452	0.763452	21.8743	73.28	40.0792	17.5332	9238.8	408.17	0.559458
BELC-18-4	1.30097	6.26171	0.626171	20.7611	72.85	42.2029	17.0515	14409.8	432.75	0.456166
BELC-18-5	0.506507	2.5287	0.25287	20.1685	72.34	40.106	18.0274	10239.1	436.77	0.182926
BLCG-28-1	1.54272	8.03504	0.803504	19.166	72.43	40.4342	17.8398	13401.3	404.9	0.581978
BLCG-28-3	3.05564	15.04	1.504	20.3458	68.37	39.7021	18.0277	9551.3	360.89	1.02828
CARS-29-2	6.03293	29.6264	2.96264	20.3534	69.54	41.4264	17.5298	16378.6		2.06022
CARS-29-3	5.18458	25.129	2.5129	20.6136	68.25	41.7313	17.1924	9991.4	435.34	1.71506
CARS-29-4	1.41374	7.00653	0.700653	20.1241	69.2318	40.7762	17.5235	14134.5	385.38	0.485075
CHIL-14-2	2.02394	9.83802	0.983802	20.5326	71.03	40.8767	18.447	19440.1	435.66	0.698795
CHKC-19-1	0.580133	2.56316	0.256316	22.6284	73.1	41.506	18.6814	8336.3	404.76	0.187367
CHKC-19-2	0.594169	2.74443	0.274443	21.4981	71.86	38.9869	18.357	8607.3	438	0.197214
CHKC-19-3	2.10286	9.38808	0.938808	22.3688	71.83	41.5541	17.8147	5851.1	388.77	0.674346
CHKC-19-4	1.22367	5.82244	0.582244	20.9534	73.97	42.7179	18.3442	10974.8	431.91	0.430686
CHKD-19-1	0.561462	2.76419	0.276419	20.2591	73.47	41.6998	20.0424	11103.1	445.96	0.203085
CHKD-19-2	0.554281	2.91148	0.291148	18.8907	73.5	42.2604	16.5214	6813.7	432.69	0.213994
CHKD-19-3	3.95296	18.4336	1.84336	21.4283	72.28	39.6881	16.8475	5655.1	421.94	1.33238
CHKD-19-4	0.494871	2.15278	0.215278	22.7613	76.94	42.8054	17.7013	3461.6	426.11	0.165635
CHKD-19-5	0.746196	3.29847	0.329847	22.7378	73.05	38.8362	19.3693	8832.6	409.77	0.240953
CHWH-27-1	1.86493	8.08846	0.808846	22.9957	70.05	42.3668	17.5347	7747.6	388.4	0.566597
CHWH-27-3	1.15495	5.12803	0.512803	22.4258	72.2225	40.3938	17.2895	18539.1	380.44	0.370359
CHWH-27-5	1.41579	6.31604	0.631604	22.4824	73.13	42.5538	17.9063	12016.5	355.79	0.461892
CHWI-27-4	0.692183	3.18924	0.318924	21.6352	73.34	41.0684	18.5124	18353.6	434.82	0.233899
CHWJ-27-1	3.5162	16.068	1.6068	21.9069	71.76	41.2267	17.4275	16013	387.02	1.15304
CHWK-27-2	2.76474	13.2587	1.32587	20.8165	70.38	41.4602	19.6935	17349.6	358.88	0.93315
CHWK-27-3	1.14438	5.53333	0.553333	20.6024	72.89	40.0152	19.4714	13611.4	399.74	0.403325
CHWK-27-4	1.29555	5.91072	0.591072	21.9939	70.4221	41.4174	19.057	4437.3	409.98	0.416246
CMBF-28-1	3.39767	18.0019	1.80019	18.8869	68.64	41.1525	17.6077	9108.4	420.15	1.23565
CMBF-28-2	1.6459	8.0627	0.80627	20.4646	71.89	40.9299	19.7034	14949.2	437.35	0.579628
CMBF-28-3	1.59616	7.90329	0.790329	20.2447	69.34	39.2222	17.8777	7846.8	397.58	0.548014
CMBF-28-4	2.64247	12.0448	1.20448	21.9182	69.24	40.2886	17.8516	14256.2	411.16	0.833982
CNYH-28-1	1.73565	9.44827	0.944827	18.4161	72.65	37.6572	19.1893	13490	371.78	0.686416
CNYH-28-2	3.27653	15.8526	1.58526	20.6907	71.37	37.4767	18.9217	8471.5	426.93	1.1314
CNYH-28-3	0.696747	3.88047	0.388047	18.039	70.83	41.7548	19.1627	11785.7	401.99	0.274854
CNYH-28-4	1.42755	6.8488	0.68488	20.8796	70.21	38.7853	19.1783	318.3	382.58	0.480855
CNYH-28-5	2.15257	10.1714	1.01714	21.1376	71.38	35.3465	17.5355	5058.1	363.73	0.726036
CSYJ-28-1	1.88365	10.1156	1.01156	18.5852	70.13	39.9545	20.0787	9521.8	398.89	0.709407
CSYJ-28-3	1.39702	7.1079	0.71079	19.6964	71.06	39.2561	20.882	7542.5	399.55	0.505088
DENA-17-2	0.50215	2.27061	0.227061	22.0205	71.76	40.4467	19.7154	11989.2	367.5	0.162939
DENA-17-4	0.695651	3.35113	0.335113	20.8885	70.81	42.2206	20.69	11546.5	389.19	0.237293
DENB-17-1	1.25375	8.01932	0.801932	15.5873	74.04	43.3015	16.3715	7165	404.04	0.593751
DENB-17-2	1.11848	5.61625	0.561625	19.9421	73.88	41.418	17.899	4379.4	380.98	0.414929
DENB-17-3	2.34997	11.7652	1.17652	19.9742	70.53	41.9341	17.6954	10371	445.45	0.829799
DENB-17-4	0.862227	4.56357	0.456357	18.8449	71.48	44.7015	16.6914	870.8	387.05	0.326204
DENC-17-2	2.247	10.7235	1.07235	20.982	70.93	42.0204	18.6865	16393.2	426.02	0.760617
DENC-17-3	0.319139	1.67249	0.167249	19.1332	73.1279	42.8742	18.611	11622.6	447.93	0.122305
DENC-17-4	0.941125	5.20315	0.520315	18.066	72.91	44.5065	16.4926	3895.4	446.09	0.379362
DENC-17-5	1.19072	6.20229	0.620229	19.1864	71.86	45.5693	16.278	7203.7	454.07	0.445697
DEND-17-1	0.71205	3.74049	0.374049	18.9815	71.6055	42.8062	17.9356		458.525	0.26784
DEND-17-3	1.54494	7.88613	0.788613	19.5279	71.51	44.75	15.9929	10999	352.58	0.563937
DEND-17-5	0.335312	1.85515	0.185515	18.3274	73.63	41.9937	18.8604	7250.4	507.05	0.136595
LILC-26-4	1.12738	6.78535	0.678535	16.6535	72.6272	42.1472	15.9559		412.075	0.492802
ELAD-25-3	1.74258	9.23419	0.923419	18.843	72.4609	41.732	16.9796	9409.7	430.305	0.669117
ELAD-25-4	1.987	9.49906	0.949906	20.9494	66.98	39.5192	17.1932	12826.6	347.55	0.636247
ELAD-25-5	0.500099	2.41256	0.241256	20.7249	71.98	39.852	18.7053	10804		0.173656
FNYI-28-1	0.929037	5.08617	0.508617	18.2849	71.59	41.1039	17.4127	7702.1	367.79	0.364119
FNYI-28-2	0.67963	3.54209	0.354209	19.1977	68.3	40.7293	17.9287	10359.5	412.98	0.241925
FNYI-28-3	0.800295	4.49264	0.449264	17.8069	69.74	41.5329	16.1819	3594.3	412.77	0.313317
FNYI-28-4	4.42654	24.1706	2.41706	18.3281	71.05	44.6645	14.229	7270.2	346.83	1.71732
FNYI-28-5	1.70402	9.19957	0.919957	18.4791	71.59	41.3806	16.6161	6959.9	382.76	0.658597
GLCA-26-1	0.782855	3.98577	0.398577	19.5696	72.87	38.9466	19.2955	6230.4	408.79	0.290443
GLCB-26-1	0.905344	4.20271	0.420271	21.6527	70.94	39.2946	19.8175	5289.5	414.66	0.29814
GLCB-26-2	1.18899	5.71015	0.571015	20.8401	72.13	41.6816	18.9924	5825.7	410.34	0.411873
GLCB-26-3	0.727139	3.42793	0.342793	21.2957	72.45	41.1497	18.9037	10034.5	409.97	0.248353
GLCB-26-4	1.67023	7.39718	0.739718	22.5762	69.17	41.7562	17.5726	6693.1	461.63	0.511663
HALS-30-1	2.0718	9.34205	0.934205	22.1579	69.41	38.1788	17.074	18047.8	351.29	0.648432
HALS-30-2	1.8226	8.54858	0.854858	21.2901	70.73	43.7858	18.643	19266.3	394.31	0.604641
HALS-30-4	2.01434	9.47994	0.947994	21.2027	70.9	40.6012	18.1857	10384.5	439.92	0.672128
HARB-26-2	1.33649	6.78852	0.678852	19.7392	71.25	37.1672	21.3302	8152.6	406.99	0.483682
HARB-26-1	1.70639	8.54554	0.854554	20.0104	68.47	40.3185	22.601	11713.4	384.16	0.585113
HARB-26-3	0.498546	2.4265	0.24265	20.6058	72.5	41.5551	19.0703	11600	393.45	0.175921
HARB-26-4	2.12146	9.74974	0.974974	21.7442	71.27	39.1778	18.0052	13017.8	399.6	0.694864
HARB-26-5	3.69307	17.8672	1.78672	20.6524	71.98	42.0889	18.4973	10198.8	372.64	1.28608
HARC-26-1	0.695792	3.93121	0.393121	17.8062	70.69	41.8887	17.985	9391.5	417.61	0.277897
HARC-26-2	1.39363	6.60899	0.660899	21.032	72.63	40.4937	17.9046	14560.6	460.73	0.480011
HARC-26-3	0.523717	2.29604	0.229604	22.6477	73.23	39.377	17.8122	16700.4	418.34	0.168139
HARC-26-4	1.67515	7.43789	0.743789	22.587	66.22	39.0555	18.2565	10931.7	423.01	0.492537
HIXN-16-1	2.90848	17.0977	1.70977	17.0198	65.76	39.7468	18.727	2500.9	428.53	1.12435
HOMA-21-1	0.479585	2.39935	0.239935	20.0055	73.34	41.4358	21.0096	8197.2	442.88	0.175968
HOMA-21-2	0.857703	4.38327	0.438327	19.62	70.47	40.6965	21.3827	17918	449.73	0.308889
HOMA-21-4	1.57889	9.38766	0.938766	16.8306	69.67	45.6123	16.1017	8166.4	395.09	0.654038
HOMA-21-5	1.16415	4.94249	0.494249	23.4699	72.0232	41.9879	19.6709	11274.9	390.775	0.355974
HOMB-21-1	0.634259	2.77838	0.277838	22.6751	72.96	38.7053	20.4331	9614.3	435.21	0.202711
HOMB-21-2	0.651899	2.99372	0.299372	21.7121	71.85	41.7176	21.3899	14271.6	406.53	0.215099
HOMB-21-3	2.06981	9.0228	0.90228	22.9419	72.53	42.1636	19.0839	23936.4	415.38	0.654424
HOMB-21-4	0.984073	4.64156	0.464156	21.1136	72.59	39.2931	20.098	21011.8	376.35	0.336931
HOMB-21-5	1.88357	8.45143	0.845143	22.2448	71.42	39.8098	18.925	8269	359.38	0.603601
HOMC-21-1	3.71472	17.4359	1.74359	21.278	75.9	42.6579	17.6532	8656.1	356.14	1.32338
HOMC-21-2	0.595958	2.9336	0.29336	20.4527	72.7	41.768	21.3825	7387.2	368.65	0.213273
HOMC-21-3	1.372	7.13531	0.713531	19.2003	69.14	38.6917	19.6964	11661.4	385.81	0.493336
HOMC-21-4	0.64097	2.8898	0.28898	22.1468	74.31	43.4501	18.861	20370.6	370.03	0.214741
HOMC-21-5	0.861225	4.06841	0.406841	21.1385	75.44	40.8977	19.5057	13137.1	402.25	0.306921
HOMD-21-1	1.44709	6.82356	0.682356	21.2499	74.38	38.3241	20.0546	12167.4	438.8	0.507537
HOMD-21-2	2.3207	11.1984	1.11984	20.7173	73.69	37.4073	19.1931	8216.5	386.06	0.825209
HOMD-21-3	1.20943	5.30046	0.530046	22.8282	70.62	39.5846	20.9196	23441.7	444.23	0.374318
HOMD-21-4	1.55861	7.64903	0.764903	20.3947	74.3	40.0655	19.8358	13604.9	462.06	0.568323
HOMD-21-5	1.64468	6.89378	0.689378	23.7896	70.71	40.0774	19.5588	7688.3	404.52	0.487459
HOPF-27-1	1.141	5.64696	0.564696	20.1879	74.4	42.3556	19.1421	15706	419.03	0.420134
HOPF-27-2	0.823697	3.82331	0.382331	21.4474	73.12	43.6067	20.3336	5189.6	373.29	0.279561
HOPF-27-3	1.16721	5.83475	0.583475	20.0523	72.08	43.4315	20.4847	5986.1	412.34	0.420568
HOPF-27-4	1.86461	9.20561	0.920561	20.2051	72.98	43.7086	19.2371	5170.5	399	0.671825
HOPF-27-5	0.518171	2.40775	0.240775	21.597	78.86	39.5023	21.7114	17571.5	449.98	0.189875
HOPG-27-1	1.25921	5.54176	0.554176	22.7365	69.3	39.4749	20.5294	10513	429.78	0.384044
HOPG-27-5	2.12254	10.404	1.0404	20.3767	74.2	38.6544	20.0809	9532	432.23	0.771979
HRSO-27-1	3.67938	19.025	1.9025	19.343	71.14	43.7736	20.2694	6447.2	450.84	1.35344
HRSO-27-2	2.8513	14.1344	1.41344	20.1636	71.1145	41.1783	20.4437	27020.8	416.455	1.00516
HRSO-27-4	2.27828	11.5873	1.15873	19.6768	72.6259	41.415	19.4502	16894.5	420.11	0.841535
HRSP-27-1	0.840697	4.14748	0.414748	20.2532	74.57	39.7507	21.5227	29122.6	409.35	0.309278
HRSP-27-3	3.17821	15.887	1.5887	20.0164	74.19	40.0419	18.8236	13277.3	352.48	1.17866
HRSP-27-4	4.39498	21.1078	2.11078	20.798	68.8942	43.0488	19.6977	15400.1	434.875	1.45421
JASP-30-1	3.25088	15.1621	1.51621	21.4351	74.77	42.4994	18.7523	9545.8	391.64	1.13367
JASP-30-3	2.03612	9.62221	0.962221	21.2009	68.13	38.6795	18.7523	8991.4	414.6	0.655561
JASP-30-4	1.97231	10.4814	1.04814	18.7953	71.09	44.4064	16.1014	23419.2	442.15	0.74512
JEFF-30-1	0.731636	3.57166	0.357166	20.4387	73.46	42.711	19.4894	14576.6	453.19	0.262374
JEFF-30-2	1.93068	8.95799	0.895799	21.545	73.77	41.5322	19.4622	22985.7	361.71	0.660831
JEFF-30-3	0.770936	3.54652	0.354652	21.7115	74.62	40.7968	18.9006	13750.3	399.61	0.264641
JEFF-30-4	2.50039	10.8815	1.08815	22.9748	67.83	39.1434	19.0111	11504.8	387.58	0.738091
KIMB-16-1	0.62771	2.88048	0.288048	21.8713	68.91	44.0345	19.8056	3629.4	408.79	0.198494
KIMB-16-2	1.42243	8.30717	0.830717	17.0937	72.14	45.5018	13.9785	10736.9	429.63	0.599279
KIMB-16-3	2.32858	11.2653	1.12653	20.6829	66.18	44.9856	17.6044	2390.1	396.88	0.745539
KLNA-20-3	2.89834	14.4841	1.44841	20.022	70.55	42.8569	17.5599	10197.3	465.58	1.02185
KLNA-20-4	0.932219	4.51768	0.451768	20.5858	70.34	39.854	18.7379	9008.9	443.91	0.317774
KLNA-20-5	1.98361	9.05869	0.905869	21.8575	67.21	42.1172	18.6729	13985.3	426.59	0.608834
KLNB-20-2	0.731883	3.38901	0.338901	21.5402	72.86	40.2681	18.2216	10096.8	418.52	0.246923
KLNB-20-3	0.611016	2.88374	0.288374	21.1531	69.04	40.9866	18.6502	8633.8	390.89	0.199093
KLNC-20-2	0.248485	1.247	0.1247	20.0481	74.58	43.7919	17.9926	5207.3	398.33	0.0930012
KLND-20-1	0.923185	4.49968	0.449968	20.4459	73.48	42.5845	19.4515	7519.5	432.93	0.330637
KLND-20-2	0.198954	0.984904	0.0984904	20.3066	71.06	35.5827	18.3372	6526	458.7	0.0699873
KLND-20-3	1.68402	7.58742	0.758742	22.1419	71.81	37.8998	19.6842	6874.5	399	0.544853
KLNE-20-1	1.86142	8.58513	0.858513	21.6654	73.96	41.2963	18.5339	4115.2	403.05	0.634956
KLNE-20-2	1.08162	5.04489	0.504489	21.4078	72.58	39.4411	18.5568	5387.9	418.45	0.366158
KLNE-20-3	0.630707	3.0403	0.30403	20.7216	68.37	39.7778	19.8327	14354.6	425.39	0.207866
KLNE-20-4	0.661894	3.2618	0.32618	20.2342	74.23	39.8002	17.2161	4565.7	370.57	0.242123
KLNE-20-5	0.951741	5.01894	0.501894	18.9283	72.03	45.1905	16.2819	8781.7	483.56	0.361514
KLNG-20-1	0.335447	1.73392	0.173392	19.6088	69.03	40.8854	18.1083	4387.7	432.19	0.119692
KLNG-20-4	0.43736	2.60027	0.260027	16.9213	72.62	43.7083	17.1157	7870.8	377.63	0.188832
KLNG-20-6	2.86346	14.4368	1.44368	19.8105	68.7	42.5353	17.2575	6961.8	374.73	0.991809
KLNG-20-7	0.773966	4.12892	0.412892	18.6489	72.37	43.2929	17.1782	9599.1	404.26	0.29881
KTMA-12-1	3.33384	16.4576	1.64576	20.2339	69.79	42.3155	18.531	8466	408.09	1.14857
KTMA-12-4	3.00334	13.9645	1.39645	21.483	69.2	38.3222	19.1502	13085.4	478.38	0.966347
KTMC-12-3	2.45336	13.3197	1.33197	18.3938	71.01	43.1369	18.7535	8503.1	386.65	0.945832
KTWF-10-3	0.802784	4.01035	0.401035	19.9484	72.42	39.1452	18.0962	13127.5	416.97	0.290429
LAFY-30-1	3.78364	16.2062	1.62062	23.3244	69.34	38.9927	17.8878	11125.4	320.42	1.12374
LAFY-30-2	1.51816	8.12856	0.812856	18.6995	67.53	41.2919	20.0674	22540.8	399.18	0.548921
LAFY-30-3	3.39387	15.9862	1.59862	21.2058	69.1	38.6713	16.2782	15084.6	366.96	1.10464
LILA-26-2	0.628636	3.01657	0.301657	20.8846	68.9	38.2272	20.8129	4581	425.3	0.207842
LILA-26-5	1.94424	9.40964	0.940964	20.6171	74.57	38.3551	19.6444	9530.5	389.21	0.701677
LILB-26-1	0.915369	4.53449	0.453449	20.2889	67.82	40.8453	19.5449	12779.3	416.72	0.307529
LILB-26-2	0.857713	3.98122	0.398122	21.6014	73.36	43.8714	18.8008	18181.9	367.16	0.292063
LILB-26-3	0.514942	2.57324	0.257324	19.8193	69.4625	40.2906	20.8384	11554.1	443	0.178744
LILB-26-4	0.719545	3.43911	0.343911	20.9356	70.1	40.182	18.8614	10219.7	378.02	0.241082
LILB-26-5	2.95194	15.0518	1.50518	19.599	72.78	40.7434	19.0941	5457.7	352.92	1.09547
LILC-26-1	1.11011	5.64521	0.564521	19.6627	71.18	40.0589	13.9123	10586.7	385.81	0.401826
LILC-26-2	0.779396	3.73169	0.373169	20.9021	72.33	39.4116	20.02	16445.5	377.71	0.269913
LILC-26-3	0.532625	2.3375	0.23375	22.6738	73.02	38.5662	20.337	8383.1	402.04	0.170684
LILC-26-5	0.909487	4.3596	0.43596	20.8735	73.6	38.2084	18.7136	18411.2	376.08	0.320867
LILD-26-3	2.13023	10.6556	1.06556	19.9895	73.64	42.9513	18.6003	12295.6	428.41	0.784678
LNZK-28-2	0.94324	4.43069	0.443069	21.2157	70.11	42.012	20.0263	10413.6	403.2	0.310636
LNZK-28-3	1.0904	5.1419	0.51419	21.1984	69.34	40.7832	18.2394	7644.7	375.44	0.356539
LNZK-28-4	1.03104	4.61095	0.461095	22.3381	73.82	40.4228	18.7522	15850.8	387.07	0.34038
LONG-29-1	1.15043	5.58396	0.558396	20.5947	69.82	43.5532	17.2781	13985.3	455.02	0.389872
LONG-29-2	2.07112	11.54	1.154	17.9377	73.96	48.143	13.8793	6561.9	515.16	0.853495
LONG-29-4	6.68412	28.0352	2.80352	23.8272	63.7748	41.2556	18.1443	9704.7	352.205	1.78794
MCFA-20-1	0.610764	2.8715	0.28715	21.2433	75.12	42.8238	19.9236	6782.3	406.16	0.215707
MCFA-20-2	1.72735	8.67243	0.867243	19.9483	71.07	42.755	15.3089	16190.9	427.26	0.616349
MCFA-20-3	0.308162	1.42007	0.142007	21.8299	74.45	42.146	17.8611	15801.6	415.92	0.105724
MCFA-20-6	1.06197	4.8068	0.48068	22.0521	68.05	43.3639	16.4644	5213.1	381.43	0.327103
MCGR-15-8	1.08359	5.34484	0.534484	20.2064	68.65	42.8882	17.8314	2891.8	496.36	0.366923
MCHA-19-3	0.71817	3.23406	0.323406	22.263	72.81	41.933	18.0144	9225.5	396.62	0.235472
MCHA-19-4	0.469442	2.15014	0.215014	21.859	69.43	42.788	18.2256	18758.4	427.83	0.149284
MCHA-19-5	1.18662	5.41732	0.541732	21.9666	69.62	40.7344	19.1011	10054.4	422.6	0.377154
MCHB-19-1	1.34678	5.94717	0.594717	22.6999	72.03	43.4403	15.992	9471.7	397.98	0.428375
MCHB-19-2	0.715549	3.36888	0.336888	21.3721	72.87	41.4111	17.5779	9312.7	414.45	0.24549
MCHB-19-3	1.20135	5.37808	0.537808	22.3128	71.65	39.834	15.8382	14483.6	404.48	0.38534
MCHB-19-4	0.569047	2.6546	0.26546	21.4722	75.8	43.4146	16.5994	8477.3	425.5	0.201219
MCHB-19-5	0.751491	3.61609	0.361609	20.7406	67.81	40.6052	16.4888	21496.1	405.39	0.245207
MCMN-27-3	2.7123	11.9142	1.19142	22.746	67.59	37.6555	18.1136	10919.2	388.19	0.80528
MCMN-27-5	1.94166	9.47026	0.947026	20.4852	71.09	41.1367	16.9784	4819.6	460.21	0.673241
MEMA-28-1	0.912293	4.30656	0.430656	21.1306	70.75	41.5565	17.0252	2574.5	367.83	0.304689
MEMA-28-3	2.83595	14.6452	1.46452	19.392	71.9	36.9122	17.3937	21425.4	385.91	1.05299
MEMA-28-4	3.88651	16.9775	1.69775	22.9127	71.45	43.562	17.3472	7998.3	362.07	1.21304
MEMA-28-5	0.92582	5.37623	0.537623	17.2984	74.33	43.5963	16.6571	9737.2	396.71	0.399615
MTSM-27-1	1.83658	9.27059	0.927059	19.8477	73.3991	40.8817	15.978	13793.7	391.05	0.680453
MTSM-27-3	2.7048	12.7868	1.27868	21.1156	68.28	42.4932	15.6263	8054.6	394.94	0.87308
MTSM-27-5	2.49573	12.1224	1.21224	20.6229	70.33	43.2358	15.9756	4542.8	381.45	0.852571
NBON-29-1	2.76996	12.8532	1.28532	21.5511	73.84	42.2999	18.368	9696.5	376.85	0.949079
NBON-29-2	2.27126	11.1092	1.11092	20.4335	67.51	42.8378	18.339	11159.3	405.64	0.749982
NBON-29-4	8.10814	35.0992	3.50992	23.1059	67	39.8014	19.1016	13574.9	322.82	2.35165
NECA-14-1	4.69186	21.1841	2.11841	22.1393	67.3574	39.677	19.7573		366.47	1.42691
NHTA-27-2	0.742665	3.63492	0.363492	20.3581	69.26	40.5621	17.77	8050.4	422.12	0.251754
NHTA-27-3	3.68123	18.5641	1.85641	19.8232	70.49	40.4703	20.2979	3227.2	409.3	1.30859
NHTA-27-5	1.54137	6.79604	0.679604	22.6602	71.36	41.703	19.5829	13697.6		0.484966
NHTB-27-1	1.42023	6.90259	0.690259	20.572	68.23	38.6314	22.2829	4870.8	393.44	0.470964
NHTB-27-2	3.5482	15.8979	1.58979	22.33	70.11	41.9802	17.9178	4860.7	357.44	1.1146
NHTB-27-3	0.597182	2.85386	0.285386	21.0242	71.6	37.298	21.6738	3569	429.42	0.204336
NHTB-27-4	0.640507	3.04234	0.304234	21.0364	75.06	41.3387	19.023	5442.7	428.1	0.228358
NHTB-27-5	1.98815	9.45868	0.945868	21.0389	71.28	39.4409	19.8782	8620.3	388.11	0.674215
NPLN-30-4	1.83972	8.26936	0.826936	22.2508	71.532	38.9837	20.233	11382.8	449.045	0.591524
PHLA-22-1	1.13327	4.88957	0.488957	23.1104	68.51	41.4127	20.288	5253.8	385.18	0.334984
PHLA-22-2	0.532228	2.84661	0.284661	18.6186	71.52	40.2342	21.7005	11017	371.48	0.20359
PHLA-22-3	0.812936	3.71072	0.371072	21.8286	71.98	39.4402	19.8015	11621.1	358.25	0.267098
PHLA-22-4	1.03251	4.80213	0.480213	21.4488	71.92	41.2209	19.1874	5728.2	398.89	0.345369
PHLA-22-5	0.441114	1.98902	0.198902	22.1214	73.1	41.4733	20.4007	16881.2	402.62	0.145398
PHLC-22-1	1.57161	7.65534	0.765534	20.5086	70.53	43.1671	15.8829	8938.1	413.33	0.539931
PHLC-22-2	0.816549	4.13519	0.413519	19.8298	71.95	41.8086	19.9137	5811.2	463.45	0.297527
PHLC-22-3	2.46167	11.1202	1.11202	22.122	69.79	40.7956	17.6371	8479.1	403.46	0.776077
PHLC-22-4	1.40175	7.27931	0.727931	19.2326	69.98	44.4115	17.4286	5586.2	371.42	0.509406
PHLC-22-5	0.43873	1.95429	0.195429	22.5146	69.76	38.8964	20.672	6081.2	381.7	0.136331
QAUS-16-1	2.38276	11.7784	1.17784	20.2065	71.77	42.4885	16.6027	1802	448.67	0.845334
QAUS-16-3	0.555105	2.57432	0.257432	21.7533	73.91	42.0176	16.9841	4695.8	435.79	0.190268
QAUS-16-7	1.2447	5.97631	0.597631	20.7486	70.03	44.592	17.409	3204.6	402.38	0.418521
QBKR-16-3	1.30462	6.73313	0.673313	19.3075	72.66	39.7363	20.6161	1907.2	397.74	0.489229
QBKR-16-4	1.89102	8.5426	0.85426	22.1244	73.32	39.1006	19.0378	3442.4	406.32	0.626344
QBKR-16-5	1.15209	5.13379	0.513379	22.4006	74.45	38.9482	20.1667	812.1	436.34	0.38221
QCTN-16-3	2.50356	13.6106	1.36106	18.3681	74.6	42.9391	15.9331	5229.4	396.79	1.01535
QCTN-16-4	3.51441	15.6272	1.56272	22.4608	71.47	39.1677	18.4411	12372.3	355.57	1.11688
QFRS-16-1	1.37996	6.60387	0.660387	20.8969	73.46	42.1336	17.1329	6587.8	445.61	0.48512
QFRS-16-2	4.20637	22.1426	2.21426	19.0132	73.86	44.3055	18.0077	4056.6	374.72	1.63545
QFRS-16-4	2.80376	13.7356	1.37356	20.385	70.31	38.7081	17.3317	6861.2	358.47	0.965748
QLKE-16-2	1.72758	7.95806	0.795806	21.739	76.65	41.9186	16.4005	8635.7	404.27	0.609985
QLKE-16-3	9.08411	35.2976	3.52976	25.7241	64.47	38.3901	18.0241	3178.2	367.61	2.27564
QLKE-16-4	3.29972	15.937	1.5937	20.7066	70.01	42.5064	16.9554	3499.9	353.39	1.11575
SHEL-15-1	2.09979	10.1419	1.01419	20.7062	71.45	44.0727	17.3832	7097.4	361.69	0.724637
SHEL-15-2	0.466327	2.34084	0.234084	20.0783	72.46	40.3789	19.6466	6550.4	412	0.169617
SHEL-15-3	4.97409	24.734	2.4734	20.0938	70.53	39.4296	16.145	2275.9	420.87	1.74449
SHEL-15-4	1.98103	10.5438	1.05438	18.7788	74.68	43.8704	16.9539	3078.1	413.13	0.787409
SHEL-15-5	1.0464	5.04279	0.504279	20.8218	69.8	41.5833	19.8397	15325	411.94	0.351987
SHEL-15-6	2.21187	10.5609	1.05609	20.9262	71.04	41.765	18.8427	5352.4	371.73	0.75025
SKND-10-2	3.48993	16.0666	1.60666	21.7221	68.94	39.427	18.8891	13290.4	397.55	1.10763
SKNN-10-2	3.09881	14.011	1.4011	22.1254	68.62	40.5265	18.5366	19703.1	408.27	0.961437
SKNP-10-8	2.05903	8.23668	0.823668	25.0101	65.91	38.8416	18.3917	13694.2	356.73	0.54288
SKWA-24-2	0.730392	3.52642	0.352642	20.7009	71.7	40.7644	19.2141	12506.7	418.06	0.252844
SKWA-24-3	0.810771	3.58272	0.358272	22.6085	72.26	39.9991	19.7317	27437.8	394.53	0.258887
SKWA-24-4	0.513923	2.32338	0.232338	21.9508	72.23	40.0105	20.2582	5926.7	424.14	0.167817
SKWA-24-5	0.921244	4.14399	0.414399	22.2008	68.23	41.5258	18.0301	10356.3	390.52	0.282745
SKWB-24-2	1.61889	7.54003	0.754003	21.4853	69.12	43.0988	19.5467	6045.2	394.06	0.521167
SKWB-24-3	1.45042	6.94579	0.694579	20.876	72.91	38.786	18.7361	12986.1	413.32	0.506417
SKWB-24-4	0.43662	1.99354	0.199354	22.0713	71.97	40.4852	20.5597	3532.9	449.99	0.143475
SKWC-24-1	0.414215	1.92944	0.192944	21.2497	71.46	42.5678	19.7628	9477.1	378.4	0.137878
SKWC-24-3	0.445722	2.08938	0.208938	21.5374	68.2	39.9226	20.4308	6880.5	425.98	0.142496
SKWC-24-4	0.621719	2.87716	0.287716	21.549	70.86	39.8284	20.5179	24634.8	413.1	0.203876
SKWD-24-1	0.76629	3.70645	0.370645	20.7746	71.63	42.0138	19.3847	9169	378.46	0.265493
SKWD-24-3	0.279549	1.297	0.1297	21.5883	70.22	37.594	21.2375	15491.3	383.4	0.0910752
SKWD-24-4	0.500556	2.61535	0.261535	19.1179	74.32	42.0697	20.2408	11890.6	401.88	0.194373
SKWD-24-5	0.670828	3.51589	0.351589	19.0563	74.42	44.7543	17.8567	11201.2	424.61	0.261653
SKWE-24-1	0.997138	4.8883	0.48883	20.457	70.98	41.1011	19.5408	12072.1	432.65	0.346972
SKWE-24-2	1.06531	5.39564	0.539564	19.8308	71.39	38.2323	18.8248	9707.5	354.46	0.385194
SKWE-24-3	0.210668	0.921254	0.0921254	22.795	73.63	37.9646	20.5289	12629	403.22	0.0678319
SKWE-24-4	4.24443	18.9654	1.89654	22.3565	70.08	38.7432	18.3019	12549	428.93	1.3291
SKWE-24-5	1.06996	5.2677	0.52677	20.3125	71.62	40.5114	21.047	28925.3	371.62	0.377273
SKWF-24-2	0.761783	3.48141	0.348141	21.8302	75.32	40.0328	20.1732	3542.8	442.4	0.26222
SKWF-24-3	1.55284	7.0725	0.70725	21.9159	73.99	42.5904	19.5825	12954.8	437.91	0.523294
SKWF-24-4	0.955699	4.31078	0.431078	22.2697	73.74	40.8817	20.31	10925.9	387.25	0.317877
SKWF-24-5	1.42316	6.77774	0.677774	20.9509	74.22	43.2716	19.4476	1688.1	401.76	0.503044
SLMB-28-1	2.87795	12.942	1.2942	22.2531	72.46	40.0807	18.8397	6498	414.73	0.937779
SLMB-28-2	1.00363	4.86501	0.486501	20.5549	75.19	39.3546	19.5981	8101.1	391.31	0.3658
SLMB-28-3	3.27835	14.8003	1.48003	22.1618	74.18	39.3662	18.8866	23162.4	361.64	1.09788
SLMB-28-4	5.6274	25.7843	2.57843	21.835	69.16	38.7527	18.0936	11743.4	398.2	1.78324
SLMC-28-1	3.9057	17.2803	1.72803	22.627	69.8	38.4147	18.7826	5115.5	346.54	1.20616
SLMC-28-2	2.39977	10.7445	1.07445	22.337	73.01	39.3196	19.0764	24323	386.98	0.784455
SLMC-28-3	4.29253	18.6482	1.86482	23.0049	72.71	40.1397	19.0195	8899.8	362.95	1.35591
SLMD-28-1	1.37647	6.49926	0.649926	21.2332	72.73	36.717	16.9831	22991.4	378.4	0.472691
SLMD-28-5	1.79195	8.30667	0.830667	21.5489	70.61	40.0258	19.5092	13372.7	348.42	0.586534
SQMA-25-1	0.512531	2.29252	0.229252	22.2463	70.98	39.1919	24.2197	10158.9	414.73	0.162723
SQMA-25-4	0.397246	1.88031	0.188031	21.2731	71.3892	38.8435	20.1645	16071.2	414.74	0.134234
SQMA-25-5	3.64264	16.2291	1.62291	22.4288	62.78	39.8155	18.4799	18601.1	369.35	1.01886
SQMB-25-3	1.37026	6.23318	0.623318	21.9791	73.57	42.1269	18.0778	22549.5	423.05	0.458575
SQMB-25-4	1.64069	7.6914	0.76914	21.3225	70.04	40.6024	18.3285	9573.8	394.96	0.538706
SQMC-25-1	2.42931	11.4452	1.14452	21.2316	69.19	41.0761	17.8005	10347.8	469.92	0.791893
SQMC-25-2	0.552946	2.37807	0.237807	23.128	73.65	38.6179	21.1344	11610.9	438.55	0.175145
SQMC-25-4	0.642733	2.77274	0.277274	23.0819	74.58	40.1257	18.6975	12202.7	368.74	0.206791
SQMC-25-5	2.30734	10.8551	1.08551	21.2803	71.85	39.0895	20.1461	13596.9	411.63	0.779941
STHA-21-3	1.36018	6.15141	0.615141	22.1087	70.52	38.2486	16.1863	10712.7	397.21	0.433798
STHA-21-4	1.1826	5.93582	0.593582	19.8793	74.48	39.8593	19.9911	11246.6	412.28	0.4421
STHA-21-5	3.2415	15.028	1.5028	21.5598	73.38	40.8886	17.2943	19613.7	390.43	1.10275
STHB-21-2	1.37065	7.35388	0.735388	18.6296	70.86	38.6448	20.0814	18823.6	394.33	0.521096
STHB-21-3	2.42057	10.888	1.0888	22.2264	71.95	39.7944	19.4583	16536.2	382.98	0.78339
STHB-21-4	2.24656	11.5744	1.15744	19.4395	67.69	40.2092	18.4758	10983	406.18	0.783471
STHB-21-5	4.40991	20.2296	2.02296	21.7997	71.98	40.6071	18.8322	7485.5	360.3	1.45613
TAKA-3-3	1.49262	6.65013	0.665013	22.4056	68.66	40.6034	15.7693	15536.7	377.81	0.456598
TNZA-4-1	1.57639	6.92455	0.692455	22.8174	70.29	37.6033	20.216	9586	389.71	0.486726
TOBA-23-2	0.904503	4.44152	0.444152	20.2633	75.08	38.8273	17.6511	14045.7	425.56	0.333469
TOBA-23-4	2.58192	12.5575	1.25575	20.5455	72.02	39.5336	18.7082	8658.3	408.05	0.90439
TOBA-23-5	1.38595	6.6025	0.66025	21.0526	74.72	37.5129	18.6053		342.37	0.493339
TOBB-23-2	1.68309	7.35086	0.735086	22.8545	71.8	37.388	18.5965	11003.8	381.32	0.527791
TOBB-23-3	1.46193	6.46979	0.646979	22.5664	73.64	42.111	16.9428	11934.2	389.82	0.476436
TOBB-23-4	1.30311	6.18867	0.618867	21.0061	70.52	40.3233	18.4784	5241.7	422.89	0.436425
TOBB-23-5	0.61369	2.76657	0.276657	22.0489	70.12	36.4975	17.4822	13340.6	396.93	0.193992
VNDL-27-3	1.15388	5.55839	0.555839	20.6894	67.47	41.4311	19.4625	9907.9	428.46	0.375025
VNDL-27-4	1.32391	6.25221	0.625221	21.1125	65.96	38.8216	17.5805	8999.1	429.6	0.412396
VNDL-27-5	1.45255	6.64078	0.664078	21.8348	69.41	39.0401	17.4396	13925	440.47	0.460936
WELC-27-1	0.956057	4.61112	0.461112	20.8193	73.07	41.4717	18.0421	3412.3	450.67	0.336934
WELC-27-2	0.58191	2.68219	0.268219	21.6242	70.36	42.1333	20.1041	5811.8	430.9	0.188719
WELC-27-3	1.05127	5.00227	0.500227	20.9905	70.2	41.2932	19.7934	1683.7	411.71	0.351159
WELC-27-4	1.55619	7.49154	0.749154	20.8235	69.88	42.5182	17.2313	7334.1	426.38	0.523509
WELC-27-5	3.37792	16.2113	1.62113	20.8497	69.93	40.1525	18.2146	643.7	433.47	1.13366
WHTE-28-1	3.08966	13.6584	1.36584	22.6234	73.11	37.6132	18.3086	12930.7	381.93	0.998568
WHTE-28-3	1.41445	6.60095	0.660095	21.3606	74.2265	37.1325	18.2139	6399	386.07	0.489965
WHTE-28-4	2.29884	10.0552	1.00552	22.8738	72.3	38.6027	19.2458	7503.3	415.88	0.72699
WHTE-28-5	3.26136	15.138	1.5138	21.5352	69.64	41.0303	19.5225	2284.1	395.63	1.05421
WLOW-15-5	0.498465	2.47396	0.247396	20.2105	70.35	41.438	18.7426	3075.7	441.12	0.174043
YALD-27-2	0.933656	4.32287	0.432287	21.5135	74.91	40.277	18.1487	5622.9	392.24	0.323826
YALD-27-3	1.22027	5.15938	0.515938	23.6462	72.61	41.2284	18.9191	11785.3	377.46	0.374623
YALD-27-4	1.50675	6.64914	0.664914	22.7097	68.35	37.5689	17.7876	9969.8	358.41	0.454469
YALD-27-5	2.9993	16.1925	1.61925	18.527	68.14	45.1356	15.5591	10360.3		1.10336
YALE-27-3	2.33199	10.9146	1.09146	21.3476	67.42	36.1351	17.2043	1238.3	452.08	0.735861
YALE-27-4	1.33968	6.25672	0.625672	21.417	67.87	38.8944	18.9603	7808.8	420.73	0.424644
minimum:	0.198954	0.921254	0.0921254	15.4637	62.78	35.3465	13.8793	318.3	320.42	0.0678319
maximum:	9.08411	35.2976	3.52976	25.7241	79.23	48.5219	24.2197	29122.6	528.23	2.35165
